# Supplementary material for: Multifaceted taxonomy of two Dactylogyrus species on Enteromius paludinosus: Integrating light microscopy, scanning electron microscopy and molecular approaches
Source: Parasite. 2025 Jan 30;32:5. doi: 10.1051/parasite/2024077 (PMC11784097; doi:10.1051/parasite/2024077)
Supplement: Supplementary file 2 — Supplementary Table S2: Uncorrected pairwise-distances (%, below the diagonal) and base pair (bp, above the diagonal) differences of Dactylogyrus species included in the 28S rDNA analyses. Intraspecific variation is indicated in shaded cells. Supplementary Table S3: Uncorrected pairwise-distances (%, below the diagonal) and base pair (bp, above the diagonal) differences of Dactylogyrus species included in the 18S-ITS1-5.8S rDNA analyses. Intraspecific variation is indicated in shaded cells. Supplementary Table S4: Uncorrected pairwise-distances (%, below the diagonal) and base pair (bp, above the diagonal) differences of Dactylogyrus dominici Mashego, 1983 and Dactylogyrus teresae Mashego, 1983 based on the CO1 mtDNA analyses. Intraspecific variation is indicated in shaded cells. [file parasite-32-5-s2.zip]

Archive with 3 entries (3 files):
- parasite240007-2-olm/Supplementary Table S2.xls
- parasite240007-2-olm/Supplementary Table S3.xls
- parasite240007-2-olm/Supplementary Table S4.xls
