# Supplementary material for: Multifaceted taxonomy of two Dactylogyrus species on Enteromius paludinosus: Integrating light microscopy, scanning electron microscopy and molecular approaches
Source: Parasite. 2025 Jan 30;32:5. doi: 10.1051/parasite/2024077 (PMC11784097; doi:10.1051/parasite/2024077)
Supplement: Supplementary file 2 — Supplementary Table S2: Uncorrected pairwise-distances (%, below the diagonal) and base pair (bp, above the diagonal) differences of Dactylogyrus species included in the 28S rDNA analyses. Intraspecific variation is indicated in shaded cells. Supplementary Table S3: Uncorrected pairwise-distances (%, below the diagonal) and base pair (bp, above the diagonal) differences of Dactylogyrus species included in the 18S-ITS1-5.8S rDNA analyses. Intraspecific variation is indicated in shaded cells. Supplementary Table S4: Uncorrected pairwise-distances (%, below the diagonal) and base pair (bp, above the diagonal) differences of Dactylogyrus dominici Mashego, 1983 and Dactylogyrus teresae Mashego, 1983 based on the CO1 mtDNA analyses. Intraspecific variation is indicated in shaded cells. [file parasite-32-5-s2.zip › parasite240007-2-olm/Supplementary Table S2.xls]

## Sheet: MatrixOutput
Supplementary Table S2: Uncorrected pairwise-distances (%, below the diagonal) and base pair (bp, above the diagonal) differences of Dactylogyrus species included in the 28S rDNA analyses. Intraspecific variation is indicated in shaded cells.
	Dactylogyrus species	1	2	3	4	5	6	7	8	9	10	11	12	13	14	15	16	17	18	19	20	21	22	23	24	25	26	27	28	29	30	31	32	33	34	35	36	37	38	39	40	41	42	43	44	45	46	47	48
1	Dactylogyrus dominici		0	14	14	15	67	100	115	104	108	118	118	118	118	116	115	102	116	109	109	116	101	104	125	135	123	129	129	132	133	135	138	130	136	136	135	135	135	137	137	136	136	128	129	129	130	131	130
2	Dactylogyrus dominici	0		14	14	15	67	100	115	104	108	118	118	118	118	116	115	102	116	109	109	116	101	104	125	135	123	129	129	132	133	135	138	130	136	136	135	135	135	137	137	136	136	128	129	129	130	131	130
3	Dactylogyrus teresae	0.0188679	0.0188679		0	1	67	99	110	104	107	117	117	117	117	115	111	98	112	105	105	112	101	106	124	136	122	128	128	128	129	131	134	126	132	132	131	131	134	135	134	133	133	126	127	127	127	128	127
4	Dactylogyrus teresae	0.0188679	0.0188679	0		1	67	99	110	104	107	117	117	117	117	115	111	98	112	105	105	112	101	106	124	136	122	128	128	128	129	131	134	126	132	132	131	131	134	135	134	133	133	126	127	127	127	128	127
5	Dactylogyrus teresae	0.0202156	0.0202156	0.00134771	0.00134771		68	100	111	105	108	118	118	118	118	116	112	99	113	106	106	113	102	107	125	137	123	129	129	129	130	132	135	127	133	133	132	132	135	136	135	134	134	127	128	128	128	129	128
6	KY629359 Dactylogyrus aspili	0.0929265	0.0929265	0.0929265	0.0929265	0.0943135		98	117	116	115	123	123	123	123	123	130	112	131	124	124	131	114	112	126	145	121	126	126	129	130	133	136	132	135	135	134	134	133	136	136	136	132	125	126	126	126	126	126
7	KY629358 Dactylogyrus sp.	0.135135	0.135135	0.133784	0.133784	0.135135	0.136111		137	129	142	137	137	137	137	137	145	125	147	139	139	144	127	120	138	152	151	159	159	156	155	161	164	157	162	162	161	161	162	164	163	163	161	161	161	162	160	159	160
8	MZ031061 Dactylogyrus falciformis	0.156038	0.156038	0.149254	0.149254	0.150611	0.162275	0.185889		60	64	69	69	69	69	72	79	65	79	72	74	82	73	92	108	116	102	108	108	109	110	112	115	110	115	115	117	116	114	114	114	110	110	105	104	106	104	104	104
9	AJ969945 Dactylogyrus inexpectatus	0.145455	0.145455	0.145455	0.145455	0.146853	0.165242	0.180168	0.0832178		65	76	76	76	76	77	77	71	78	71	76	81	75	88	104	108	108	108	108	111	111	119	122	116	121	121	122	121	119	122	122	115	117	107	106	108	104	105	104
10	MF926269 Dactylogyrus minutus	0.15495	0.15495	0.153515	0.153515	0.15495	0.168622	0.20373	0.0912981	0.095729		45	45	45	45	49	81	70	83	79	78	84	75	101	119	118	106	112	112	119	120	118	121	116	119	119	121	120	121	120	121	118	120	116	115	117	115	116	115
11	AY553629 Dactylogyrus extensus	0.160109	0.160109	0.158752	0.158752	0.160109	0.170596	0.185889	0.0929919	0.105556	0.064194		0	0	0	4	87	75	89	82	83	88	84	111	124	121	107	114	114	126	127	128	131	124	131	131	133	132	131	129	132	127	128	128	127	129	124	125	124
12	AJ969944 Dactylogyrus extensus	0.162534	0.162534	0.161157	0.161157	0.162534	0.173239	0.188705	0.0943912	0.107193	0.064194	0		0	0	4	87	75	89	82	83	88	84	110	124	121	107	114	114	126	127	128	131	124	131	131	133	132	131	129	132	127	128	128	127	129	124	125	124
13	MF288785 Dactylogyrus extensus	0.168813	0.168813	0.167382	0.167382	0.168813	0.180088	0.195994	0.0980114	0.111437	0.064194	0	0		0	4	87	75	89	82	83	88	84	110	124	121	107	114	114	126	127	128	131	124	131	131	133	132	131	129	132	127	128	128	127	129	124	125	124
14	LC764381 Dactylogyrus extensus	0.160109	0.160109	0.158752	0.158752	0.160109	0.170596	0.185889	0.0929919	0.105556	0.064194	0	0	0		4	87	75	89	82	83	88	84	111	124	121	107	114	114	126	127	128	131	124	131	131	133	132	131	129	132	127	128	128	127	129	124	125	124
15	MZ352176 Dactylogyrus extensus	0.158687	0.158687	0.157319	0.157319	0.158687	0.172028	0.187415	0.0976934	0.107692	0.0699001	0.00542741	0.00546448	0.00567376	0.00542741		87	78	92	85	83	88	85	109	122	119	107	114	114	126	127	130	133	126	133	133	135	134	133	131	134	129	130	128	127	129	124	125	124
16	MZ031059 Dactylogyrus vastator	0.157104	0.157104	0.151639	0.151639	0.153005	0.180807	0.197817	0.107046	0.107392	0.116379	0.117886	0.11967	0.124286	0.117886	0.11869		3	6	7	3	16	74	102	127	112	107	113	113	118	119	125	126	122	128	128	129	128	123	125	126	122	119	113	113	114	112	113	112
17	MW443031 Dactylogyrus vastator	0.151335	0.151335	0.145401	0.145401	0.146884	0.16944	0.18546	0.0955882	0.10503	0.109718	0.110294	0.112108	0.116822	0.110294	0.115556	0.00441176		1	2	4	18	68	105	107	99	97	97	97	104	104	112	113	109	114	114	115	114	109	111	112	103	104	100	100	101	98	99	98
18	KY201106 Dactylogyrus vastator	0.158038	0.158038	0.152589	0.152589	0.153951	0.181692	0.200272	0.106757	0.108635	0.118911	0.12027	0.122085	0.126781	0.12027	0.12517	0.00810811	0.00146628		1	3	20	75	105	127	115	107	113	113	120	121	126	127	123	129	129	130	129	124	125	127	123	120	114	114	115	113	114	113
19	MF928712 Dactylogyrus vastator	0.16847	0.16847	0.162287	0.162287	0.163833	0.195584	0.214838	0.11026	0.112164	0.121538	0.125574	0.125574	0.125574	0.125574	0.129969	0.0107198	0.0033389	0.00152672		4	17	72	99	120	109	101	106	106	114	115	120	121	116	123	123	124	123	118	119	119	115	113	108	108	109	106	107	106
20	MK434948 Dactylogyrus vastator	0.152022	0.152022	0.146444	0.146444	0.147838	0.176136	0.193593	0.102351	0.106443	0.114537	0.114799	0.116573	0.121168	0.114799	0.115599	0.00412655	0.00588235	0.00413793	0.00623053		18	74	102	121	105	107	107	107	111	111	118	119	115	121	121	122	121	116	117	119	113	112	105	105	106	104	105	104
21	KY629366 Dactylogyrus vastator	0.158038	0.158038	0.152589	0.152589	0.153951	0.181692	0.196185	0.110811	0.112813	0.120344	0.118919	0.120713	0.125356	0.118919	0.119728	0.0216216	0.026393	0.0269542	0.0259542	0.0248276		74	103	129	117	105	111	111	118	119	126	128	122	129	129	130	129	124	126	126	123	120	112	112	113	111	112	111
22	MK434959 Dactylogyrus yinwenyingae	0.139696	0.139696	0.139696	0.139696	0.141079	0.161245	0.175414	0.100551	0.104603	0.109489	0.115702	0.117483	0.122093	0.115702	0.117892	0.102351	0.100295	0.103591	0.112324	0.102493	0.10221		85	95	97	103	103	103	110	110	115	117	112	117	117	118	115	113	115	114	114	113	102	101	103	101	102	101
23	LC190737 Dactylogyrus oryziasi	0.157895	0.157895	0.160991	0.160991	0.162539	0.177033	0.18238	0.140216	0.134884	0.166392	0.169753	0.171115	0.178689	0.169753	0.167963	0.156832	0.160991	0.160991	0.174067	0.156832	0.157895	0.130031		105	115	112	112	112	115	115	115	117	115	116	116	116	117	113	115	113	113	112	104	104	105	103	104	103
24	KY629364 Dactylogyrus titus	0.171939	0.171939	0.170564	0.170564	0.171939	0.175732	0.189821	0.146375	0.148096	0.16932	0.166895	0.169444	0.176046	0.166895	0.168044	0.174451	0.158445	0.17284	0.185358	0.169705	0.176955	0.133891	0.163009		79	132	137	137	140	141	142	145	140	145	145	147	144	139	142	142	139	138	142	142	143	143	142	143
25	KY629365 Dactylogyrus falcilocus	0.184066	0.184066	0.18544	0.18544	0.186813	0.200557	0.207418	0.159836	0.153521	0.169075	0.163934	0.166436	0.172911	0.163934	0.162311	0.156379	0.147761	0.157534	0.169518	0.14986	0.161644	0.13649	0.178404	0.105335		139	142	142	151	152	144	145	142	148	148	148	145	141	145	146	144	142	142	142	143	144	143	144
26	MK434946 Dactylogyrus alatus	0.171788	0.171788	0.170391	0.170391	0.171788	0.171388	0.210894	0.141667	0.151899	0.157585	0.15	0.152327	0.158358	0.15	0.151049	0.148818	0.144131	0.148818	0.158805	0.149025	0.146036	0.143056	0.176563	0.182961	0.191074		0	0	33	33	42	45	44	45	45	46	45	41	45	47	30	35	38	37	39	35	35	35
27	MG792957 Dactylogyrus alatus	0.176712	0.176712	0.175342	0.175342	0.176712	0.175	0.217808	0.147139	0.151473	0.163059	0.156676	0.159059	0.16523	0.156676	0.15775	0.154161	0.144131	0.154161	0.164087	0.149025	0.151432	0.143056	0.176563	0.186301	0.191518	0		0	36	37	44	47	46	48	48	48	47	43	47	49	34	37	41	40	42	38	38	38
28	MG792956 Dactylogyrus alatus	0.176712	0.176712	0.175342	0.175342	0.176712	0.175	0.217808	0.147139	0.151473	0.163059	0.156676	0.159059	0.16523	0.156676	0.15775	0.154161	0.144131	0.154161	0.164087	0.149025	0.151432	0.143056	0.176563	0.186301	0.191518	0	0		36	37	44	47	46	48	48	48	47	43	47	49	34	37	41	40	42	38	38	38
29	KY629372 Dactylogyrus borealis	0.180575	0.180575	0.175103	0.175103	0.176471	0.17867	0.213406	0.148098	0.155462	0.171223	0.171196	0.173793	0.180516	0.171196	0.172131	0.160982	0.154074	0.163265	0.175926	0.154596	0.160544	0.152566	0.183801	0.19015	0.203552	0.0451436	0.0483221	0.0483221		1	38	41	34	36	36	38	37	38	40	41	29	30	39	39	40	35	34	35
30	MN338222 Dactylogyrus borealis	0.181943	0.181943	0.176471	0.176471	0.177839	0.180055	0.212038	0.149457	0.155462	0.172662	0.172554	0.175172	0.181948	0.172554	0.173497	0.162347	0.154074	0.164626	0.177469	0.154596	0.161905	0.152566	0.183801	0.191518	0.204918	0.0451436	0.0496644	0.0496644	0.0013369		39	42	35	37	37	39	38	39	41	42	28	31	40	40	41	36	35	36
31	KX553862 Dactylogyrus benhoussai	0.184679	0.184679	0.179207	0.179207	0.180575	0.184211	0.220246	0.152174	0.166667	0.169784	0.173913	0.176552	0.183381	0.173913	0.177839	0.170532	0.165926	0.171429	0.185185	0.164345	0.171429	0.159501	0.18507	0.191518	0.193724	0.0574555	0.0590604	0.0590604	0.0508701	0.0522088		3	8	8	8	8	7	10	14	16	23	18	50	49	51	46	45	46
32	KX553863 Dactylogyrus varius	0.188782	0.188782	0.183311	0.183311	0.184679	0.188366	0.22435	0.15625	0.170868	0.174101	0.177989	0.18069	0.187679	0.177989	0.181943	0.171896	0.167407	0.172789	0.186728	0.165738	0.17415	0.162275	0.18818	0.195622	0.195089	0.0615595	0.0630872	0.0630872	0.0548862	0.0562249	0.0040107		11	11	11	11	10	13	17	19	26	21	53	52	52	49	48	49
33	KX553860 Dactylogyrus scorpius	0.177839	0.177839	0.172367	0.172367	0.173735	0.182825	0.214774	0.149457	0.162465	0.166906	0.168478	0.171034	0.17765	0.168478	0.172367	0.166439	0.161481	0.167347	0.179012	0.160167	0.165986	0.15534	0.18507	0.188782	0.190996	0.0601915	0.061745	0.061745	0.0455154	0.0468541	0.0106952	0.0147059		10	10	10	9	12	14	15	25	20	48	47	49	44	43	44
34	KX553864 Dactylogyrus sp.	0.186047	0.186047	0.180575	0.180575	0.181943	0.186981	0.221614	0.15625	0.169468	0.171223	0.177989	0.18069	0.187679	0.177989	0.181943	0.174625	0.168889	0.17551	0.189815	0.168524	0.17551	0.162275	0.186625	0.195622	0.199181	0.0615595	0.0644295	0.0644295	0.0481928	0.0495315	0.0106952	0.0147059	0.013369		0	2	3	16	18	19	27	24	48	47	49	44	43	44
35	MN973811 Dactylogyrus ksibii	0.186047	0.186047	0.180575	0.180575	0.181943	0.186981	0.221614	0.15625	0.169468	0.171223	0.177989	0.18069	0.187679	0.177989	0.181943	0.174625	0.168889	0.17551	0.189815	0.168524	0.17551	0.162275	0.186625	0.195622	0.199181	0.0615595	0.0644295	0.0644295	0.0481928	0.0495315	0.0106952	0.0147059	0.013369	0		2	3	16	18	19	27	24	48	47	49	44	43	44
36	MN973812 Dactylogyrus ksibii	0.184679	0.184679	0.179207	0.179207	0.180575	0.185596	0.220246	0.158967	0.170868	0.174101	0.180707	0.183448	0.190544	0.180707	0.184679	0.175989	0.17037	0.176871	0.191358	0.169916	0.176871	0.163662	0.186625	0.198358	0.199181	0.0629275	0.0644295	0.0644295	0.0508701	0.0522088	0.0106952	0.0147059	0.013369	0.0026738	0.0026738		3	16	18	19	27	24	50	49	51	46	45	46
37	MN973817 Dactylogyrus ksibii	0.184679	0.184679	0.179207	0.179207	0.180575	0.185596	0.220246	0.157609	0.169468	0.172662	0.179348	0.182069	0.189112	0.179348	0.183311	0.174625	0.168889	0.17551	0.189815	0.168524	0.17551	0.159501	0.18818	0.194254	0.195089	0.0615595	0.0630872	0.0630872	0.0495315	0.0508701	0.00935829	0.013369	0.0120321	0.0040107	0.0040107	0.0040107		15	17	18	26	23	50	49	51	47	46	47
38	MN973819 Dactylogyrus borjensis	0.184679	0.184679	0.183311	0.183311	0.184679	0.184211	0.221614	0.154891	0.166667	0.174101	0.177989	0.18069	0.187679	0.177989	0.181943	0.167804	0.161481	0.168707	0.182099	0.16156	0.168707	0.156727	0.18196	0.187415	0.189632	0.0560876	0.0577181	0.0577181	0.0508701	0.0522088	0.013369	0.0173797	0.0160428	0.0213904	0.0213904	0.0213904	0.0200535		8	10	19	14	48	48	49	45	44	45
39	KY629356 Dactylogyrus atlasensis	0.187415	0.187415	0.184679	0.184679	0.186047	0.188366	0.22435	0.154891	0.170868	0.172662	0.175272	0.177931	0.184814	0.175272	0.179207	0.170532	0.164444	0.170068	0.183642	0.162953	0.171429	0.159501	0.18507	0.191518	0.195089	0.0615595	0.0630872	0.0630872	0.0535475	0.0548862	0.0187166	0.0227273	0.0187166	0.0240642	0.0240642	0.0240642	0.0227273	0.0106952		8	23	18	48	48	49	45	44	45
40	KX553861 Dactylogyrus falsiphallus	0.187415	0.187415	0.183311	0.183311	0.184679	0.188366	0.222982	0.154891	0.170868	0.174101	0.179348	0.182069	0.189112	0.179348	0.183311	0.171896	0.165926	0.172789	0.183642	0.165738	0.171429	0.158114	0.18196	0.191518	0.196453	0.0642955	0.0657718	0.0657718	0.0548862	0.0562249	0.0213904	0.0254011	0.0200535	0.0254011	0.0254011	0.0254011	0.0240642	0.013369	0.0106952		25	20	49	49	50	48	47	48
41	MN973816 Dactylogyrus draaensis	0.186047	0.186047	0.181943	0.181943	0.183311	0.188366	0.222982	0.149457	0.161064	0.169784	0.172554	0.175172	0.181948	0.172554	0.176471	0.166439	0.152593	0.167347	0.177469	0.157382	0.167347	0.158114	0.18196	0.187415	0.193724	0.0410397	0.0456376	0.0456376	0.038822	0.0374833	0.0307487	0.0347594	0.0334225	0.0360963	0.0360963	0.0360963	0.0347594	0.0254011	0.0307487	0.0334225		11	45	45	46	41	40	41
42	KY629357 Dactylogyrus fimbriphallus	0.186047	0.186047	0.181943	0.181943	0.183311	0.182825	0.220246	0.149457	0.163866	0.172662	0.173913	0.176552	0.183381	0.173913	0.177839	0.162347	0.154074	0.163265	0.174383	0.155989	0.163265	0.156727	0.180404	0.186047	0.190996	0.0478796	0.0496644	0.0496644	0.0401606	0.0414993	0.0240642	0.0280749	0.026738	0.0320856	0.0320856	0.0320856	0.0307487	0.0187166	0.0240642	0.026738	0.0147059		42	42	43	39	38	39
43	MG793056 Dactylogyrus rarissimus	0.176955	0.176955	0.174211	0.174211	0.175583	0.175243	0.221918	0.141689	0.152875	0.165945	0.173025	0.175657	0.182471	0.173025	0.174211	0.151639	0.147321	0.154372	0.165891	0.143654	0.151639	0.144444	0.165367	0.194787	0.19589	0.0548697	0.0578735	0.0578735	0.0524194	0.0537634	0.0658602	0.0698925	0.063172	0.063172	0.063172	0.0658602	0.0658602	0.063172	0.063172	0.0645161	0.0591398	0.0551075		1	1	7	8	7
44	MG792997 Dactylogyrus rarissimus	0.178326	0.178326	0.175583	0.175583	0.176955	0.176634	0.221918	0.140327	0.151473	0.164502	0.171662	0.174274	0.181034	0.171662	0.17284	0.151639	0.147321	0.154372	0.165891	0.143654	0.151639	0.143056	0.165367	0.194787	0.19589	0.0534979	0.0565276	0.0565276	0.0524194	0.0537634	0.0645161	0.0685484	0.061828	0.061828	0.061828	0.0645161	0.0645161	0.063172	0.063172	0.0645161	0.0591398	0.0551075	0.00134228		2	6	7	6
45	MG793059 Dactylogyrus rarissimus	0.178326	0.178326	0.175583	0.175583	0.176955	0.176634	0.223288	0.143052	0.154278	0.167388	0.174387	0.17704	0.183908	0.174387	0.175583	0.153005	0.14881	0.155738	0.167442	0.145049	0.153005	0.145833	0.166927	0.196159	0.19726	0.0562414	0.0592194	0.0592194	0.0537634	0.0551075	0.0672043	0.0685484	0.0645161	0.0645161	0.0645161	0.0672043	0.0672043	0.0645161	0.0645161	0.0658602	0.0604839	0.0564516	0.00134228	0.00268456		8	9	8
46	MG792959 Dactylogyrus rarissimus	0.179452	0.179452	0.175342	0.175342	0.176712	0.176389	0.220246	0.140136	0.148459	0.164265	0.167347	0.16989	0.176471	0.167347	0.168493	0.150068	0.144131	0.152797	0.162539	0.142061	0.150068	0.142857	0.163807	0.19589	0.198358	0.0506849	0.0537634	0.0537634	0.0469799	0.0483221	0.0604027	0.0644295	0.0577181	0.0577181	0.0577181	0.0604027	0.061745	0.0590604	0.0590604	0.0630872	0.0536913	0.0510067	0.00939597	0.00805369	0.0107383		1	0
47	MG793015 Dactylogyrus rarissimus	0.180822	0.180822	0.176712	0.176712	0.178082	0.176389	0.218878	0.140136	0.14986	0.165706	0.168707	0.171271	0.177905	0.168707	0.169863	0.151432	0.145617	0.154161	0.164087	0.143454	0.151432	0.144244	0.165367	0.194521	0.19699	0.0506849	0.0537634	0.0537634	0.0456376	0.0469799	0.0590604	0.0630872	0.0563758	0.0563758	0.0563758	0.0590604	0.0604027	0.0577181	0.0577181	0.061745	0.052349	0.0496644	0.0107383	0.00939597	0.0120805	0.00134048		1
48	MG792958 Dactylogyrus rarissimus	0.179452	0.179452	0.175342	0.175342	0.176712	0.176389	0.220246	0.140136	0.148459	0.164265	0.167347	0.16989	0.176471	0.167347	0.168493	0.150068	0.144131	0.152797	0.162539	0.142061	0.150068	0.142857	0.163807	0.19589	0.198358	0.0506849	0.0537634	0.0537634	0.0469799	0.0483221	0.0604027	0.0644295	0.0577181	0.0577181	0.0577181	0.0604027	0.061745	0.0590604	0.0590604	0.0630872	0.0536913	0.0510067	0.00939597	0.00805369	0.0107383	0	0.00134048
49	MG793011 Dactylogyrus rarissimus	0.178082	0.178082	0.175342	0.175342	0.176712	0.177778	0.218878	0.141497	0.148459	0.165706	0.168707	0.171271	0.177905	0.168707	0.169863	0.151432	0.145617	0.154161	0.164087	0.143454	0.151432	0.144244	0.165367	0.19726	0.199726	0.0506849	0.0537634	0.0537634	0.0442953	0.0456376	0.0604027	0.0644295	0.0550336	0.0550336	0.0550336	0.0577181	0.0590604	0.0590604	0.0590604	0.0630872	0.0510067	0.0510067	0.0120805	0.0107383	0.0134228	0.00536193	0.00670241	0.00536193
50	MK434947 Dactylogyrus rarissimus	0.175978	0.175978	0.171788	0.171788	0.173184	0.175637	0.214784	0.140083	0.15309	0.164706	0.166436	0.169014	0.175695	0.166436	0.167598	0.147427	0.148588	0.150209	0.160377	0.14624	0.147427	0.147018	0.168487	0.195531	0.200837	0.0547945	0.0547945	0.0547945	0.0492476	0.0492476	0.0642955	0.0683995	0.0615595	0.0629275	0.0629275	0.0642955	0.0656635	0.0629275	0.0629275	0.0670315	0.0547196	0.0547196	0.0136799	0.0123119	0.0150479	0.00409836	0.00546448	0.00409836
51	MK455795 Dactylogyrus rarissimus	0.178082	0.178082	0.176712	0.176712	0.178082	0.175	0.220246	0.141497	0.14986	0.162824	0.170068	0.172652	0.17934	0.170068	0.171233	0.154161	0.150074	0.156889	0.167183	0.14624	0.154161	0.151179	0.168487	0.19726	0.199726	0.0616438	0.0645161	0.0645161	0.0563758	0.0577181	0.0711409	0.0751678	0.0684564	0.0684564	0.0684564	0.0711409	0.0724832	0.0684564	0.0684564	0.0697987	0.0630872	0.0604027	0.0107383	0.0120805	0.0120805	0.0134048	0.0147453	0.0134048
52	MG793019 Dactylogyrus rarissimus	0.176712	0.176712	0.176712	0.176712	0.178082	0.175	0.220246	0.144218	0.147059	0.165706	0.171429	0.174033	0.180775	0.171429	0.172603	0.154161	0.147103	0.156889	0.167183	0.14624	0.154161	0.147018	0.166927	0.2	0.202462	0.0520548	0.0551075	0.0551075	0.0456376	0.0469799	0.061745	0.0657718	0.0590604	0.0563758	0.0563758	0.0590604	0.0604027	0.0604027	0.0604027	0.0644295	0.052349	0.052349	0.0120805	0.0107383	0.0134228	0.00670241	0.0080429	0.00670241
53	MG793006 Dactylogyrus rarissimus	0.178082	0.178082	0.173973	0.173973	0.175342	0.176389	0.220246	0.141497	0.145658	0.164265	0.167347	0.16989	0.176471	0.167347	0.168493	0.15102	0.142645	0.152797	0.162539	0.140278	0.150068	0.14147	0.163807	0.198358	0.203552	0.0546448	0.0616622	0.0616622	0.0536913	0.0550336	0.0671141	0.0711409	0.061745	0.0644295	0.0644295	0.0671141	0.0684564	0.0657718	0.0671141	0.0711409	0.0604027	0.0577181	0.0187919	0.0174497	0.0201342	0.0120643	0.0134048	0.0120643
54	KY629355 Dactylogyrus marocanus	0.186486	0.186486	0.183784	0.183784	0.185135	0.2	0.215924	0.170501	0.161785	0.184814	0.185386	0.188187	0.195435	0.185386	0.186649	0.17663	0.178203	0.180217	0.195084	0.176144	0.186992	0.165289	0.191063	0.156164	0.169631	0.196379	0.20082	0.20082	0.205722	0.207084	0.211172	0.215259	0.209809	0.215259	0.215259	0.217984	0.213896	0.209809	0.213896	0.213896	0.215259	0.207084	0.209016	0.209016	0.210383	0.206003	0.204638	0.206003
55	MW218579 Dactylogyrus marocanus	0.186486	0.186486	0.183784	0.183784	0.185135	0.2	0.215924	0.170501	0.161785	0.184814	0.185386	0.188187	0.195435	0.185386	0.186649	0.17663	0.178203	0.180217	0.195084	0.176144	0.186992	0.165289	0.191063	0.156164	0.169631	0.196379	0.20082	0.20082	0.205722	0.207084	0.211172	0.215259	0.209809	0.215259	0.215259	0.217984	0.213896	0.209809	0.213896	0.213896	0.215259	0.207084	0.209016	0.209016	0.210383	0.206003	0.204638	0.206003
56	MW218580 Dactylogyrus marocanus	0.186486	0.186486	0.183784	0.183784	0.185135	0.2	0.215924	0.170501	0.161785	0.184814	0.185386	0.188187	0.195435	0.185386	0.186649	0.17663	0.178203	0.180217	0.195084	0.176144	0.186992	0.165289	0.191063	0.156164	0.169631	0.196379	0.20082	0.20082	0.205722	0.207084	0.211172	0.215259	0.209809	0.215259	0.215259	0.217984	0.213896	0.209809	0.213896	0.213896	0.215259	0.207084	0.209016	0.209016	0.210383	0.206003	0.204638	0.206003
57	MW218669 Dactylogyrus marocanus	0.186486	0.186486	0.183784	0.183784	0.185135	0.2	0.215924	0.170501	0.161785	0.184814	0.185386	0.188187	0.195435	0.185386	0.186649	0.17663	0.178203	0.180217	0.195084	0.176144	0.186992	0.165289	0.191063	0.156164	0.169631	0.196379	0.20082	0.20082	0.205722	0.207084	0.211172	0.215259	0.209809	0.215259	0.215259	0.217984	0.213896	0.209809	0.213896	0.213896	0.215259	0.207084	0.209016	0.209016	0.210383	0.206003	0.204638	0.206003
58	KY629363 Dactylogyrus senegalensis	0.167794	0.167794	0.166441	0.166441	0.167794	0.166205	0.197297	0.149051	0.145251	0.169297	0.159892	0.162311	0.168571	0.159892	0.159618	0.168707	0.161004	0.17232	0.181538	0.161111	0.170963	0.153103	0.162287	0.157104	0.158254	0.181944	0.182561	0.182561	0.1875	0.188859	0.184783	0.188859	0.180707	0.188859	0.188859	0.188859	0.184783	0.182065	0.184783	0.183424	0.182065	0.180707	0.186649	0.186649	0.188011	0.183673	0.182313	0.183673
59	KY629362 Dactylogyrus brevicirrus	0.17456	0.17456	0.175913	0.175913	0.177267	0.180055	0.2	0.147696	0.146648	0.172166	0.168022	0.170564	0.177143	0.168022	0.167804	0.160544	0.155096	0.164179	0.170769	0.152778	0.162822	0.153103	0.159196	0.15847	0.159618	0.179167	0.185286	0.185286	0.188859	0.190217	0.1875	0.191576	0.186141	0.188859	0.188859	0.191576	0.1875	0.184783	0.1875	0.186141	0.186141	0.182065	0.186649	0.186649	0.188011	0.183673	0.182313	0.183673
60	KY629361 Dactylogyrus oligospirophallus	0.188092	0.188092	0.190798	0.190798	0.192152	0.202778	0.22973	0.168919	0.16156	0.176218	0.175676	0.178326	0.185185	0.175676	0.17551	0.178862	0.180882	0.181081	0.196018	0.17704	0.183784	0.175172	0.183077	0.176955	0.17623	0.204167	0.208447	0.208447	0.203804	0.205163	0.210312	0.214383	0.207598	0.211669	0.211669	0.214383	0.210312	0.207598	0.210312	0.207598	0.207598	0.207598	0.20191	0.20191	0.203274	0.201635	0.202997	0.201635
61	ON391043 Dactylogyrus matlopong	0.22435	0.22435	0.222982	0.222982	0.22435	0.228849	0.246238	0.201087	0.203081	0.223022	0.214383	0.217931	0.226361	0.214674	0.214774	0.204918	0.189911	0.202997	0.219474	0.199442	0.215259	0.209431	0.206843	0.202186	0.235374	0.161644	0.168011	0.168011	0.171582	0.172922	0.180723	0.182062	0.182062	0.182062	0.182062	0.184739	0.1834	0.182062	0.184739	0.187416	0.182062	0.175368	0.177419	0.176075	0.178763	0.174497	0.175839	0.174497
62	KY629352 Dactylogyrus zatensis	0.227086	0.227086	0.225718	0.225718	0.227086	0.227462	0.242134	0.197011	0.197479	0.221583	0.211669	0.215172	0.223496	0.211957	0.212038	0.203552	0.189911	0.202997	0.219474	0.199442	0.212534	0.20111	0.213064	0.202186	0.228571	0.163014	0.169355	0.169355	0.175603	0.176944	0.182062	0.186078	0.1834	0.184739	0.184739	0.187416	0.186078	0.180723	0.186078	0.186078	0.184739	0.176707	0.180108	0.178763	0.181452	0.177181	0.178523	0.177181
63	KY629353 Dactylogyrus volutus	0.229822	0.229822	0.228454	0.228454	0.229822	0.23301	0.246238	0.191576	0.196078	0.220144	0.211669	0.213793	0.222063	0.210598	0.21067	0.199454	0.183976	0.19891	0.214838	0.195258	0.208447	0.199723	0.206843	0.206284	0.234014	0.164384	0.170699	0.170699	0.171582	0.172922	0.182062	0.186078	0.1834	0.184739	0.184739	0.187416	0.186078	0.182062	0.187416	0.187416	0.180723	0.172691	0.177419	0.176075	0.178763	0.174497	0.175839	0.174497
64	KY629354 Dactylogyrus kulindrii	0.229822	0.229822	0.227086	0.227086	0.228454	0.234397	0.24487	0.192935	0.196078	0.220144	0.211669	0.213793	0.222063	0.210598	0.21067	0.199454	0.183976	0.19891	0.214838	0.195258	0.208447	0.199723	0.208398	0.206284	0.234014	0.164384	0.170699	0.170699	0.171582	0.172922	0.182062	0.186078	0.1834	0.184739	0.184739	0.187416	0.186078	0.182062	0.186078	0.187416	0.180723	0.172691	0.177419	0.176075	0.178763	0.174497	0.175839	0.174497
65	KY629360 Dactylogyrus leonis	0.192623	0.192623	0.195355	0.195355	0.196721	0.214681	0.233607	0.177748	0.167832	0.195402	0.187246	0.188705	0.195994	0.187246	0.185539	0.181199	0.176036	0.183424	0.189522	0.176634	0.179348	0.180055	0.195652	0.169399	0.17415	0.217452	0.220109	0.220109	0.223275	0.224628	0.231394	0.235453	0.227334	0.235453	0.235453	0.236806	0.232747	0.232747	0.2341	0.2341	0.225981	0.223275	0.226902	0.226902	0.228261	0.223881	0.223881	0.223881
66	MK203833 Diplectanum aequans	0.335655	0.335655	0.334262	0.334262	0.335655	0.333333	0.353268	0.325035	0.320513	0.348974	0.345781	0.351124	0.359124	0.345781	0.348189	0.339806	0.324284	0.337032	0.353312	0.332861	0.34258	0.315938	0.313291	0.32267	0.345354	0.309192	0.314208	0.314208	0.306958	0.308322	0.318801	0.320163	0.317439	0.320163	0.320163	0.321526	0.320163	0.318801	0.318801	0.320163	0.317439	0.313351	0.316508	0.315143	0.316508	0.311989	0.310627	0.311989
[truncated: 18 more columns]
