# Supplementary material for: Multifaceted taxonomy of two Dactylogyrus species on Enteromius paludinosus: Integrating light microscopy, scanning electron microscopy and molecular approaches
Source: Parasite. 2025 Jan 30;32:5. doi: 10.1051/parasite/2024077 (PMC11784097; doi:10.1051/parasite/2024077)
Supplement: Supplementary file 2 — Supplementary Table S2: Uncorrected pairwise-distances (%, below the diagonal) and base pair (bp, above the diagonal) differences of Dactylogyrus species included in the 28S rDNA analyses. Intraspecific variation is indicated in shaded cells. Supplementary Table S3: Uncorrected pairwise-distances (%, below the diagonal) and base pair (bp, above the diagonal) differences of Dactylogyrus species included in the 18S-ITS1-5.8S rDNA analyses. Intraspecific variation is indicated in shaded cells. Supplementary Table S4: Uncorrected pairwise-distances (%, below the diagonal) and base pair (bp, above the diagonal) differences of Dactylogyrus dominici Mashego, 1983 and Dactylogyrus teresae Mashego, 1983 based on the CO1 mtDNA analyses. Intraspecific variation is indicated in shaded cells. [file parasite-32-5-s2.zip › parasite240007-2-olm/Supplementary Table S3.xls]

## Sheet: MatrixOutput
Supplementary Table S3: Uncorrected pairwise-distances (%, below the diagonal) and base pair (bp, above the diagonal) differences of Dactylogyrus species included in the 18S-ITS1-5.8S rDNA analyses. Intraspecific variation is indicated in shaded cells.
		1	2	3	4	5	6	7	8	9	10	11	12	13	14	15	16	17	18	19	20	21	22	23	24	25	26	27	28	29	30	31	32	33	34	35	36	37	38	39	40	41	42	43	44	45	46	47	48
1	Dactylogyrus dominici		47	194	194	194	200	198	221	218	218	218	205	207	198	125	204	209	211	211	213	211	213	207	210	207	209	197	197	201	199	201	202	199	157	222	204	197	202	197	197	197	199	200	170	210	207	209	203
2	Dactylogyrus teresae	0.05131		193	194	194	203	200	223	221	221	221	205	207	197	126	208	212	213	213	215	214	215	212	216	211	211	203	203	205	203	205	206	203	162	225	207	201	204	197	197	197	199	200	175	212	206	204	211
3	AJ490161 Dactylogyrus anchoratus	0.228235	0.226792		4	4	168	173	182	179	179	179	174	177	174	127	177	179	180	180	179	179	177	179	174	173	177	173	173	173	173	172	172	174	154	185	174	177	175	174	174	174	176	176	149	176	163	172	181
4	AJ564111 Dactylogyrus anchoratus	0.228235	0.227967	0.00421053		0	169	171	182	179	179	179	172	175	172	125	175	177	178	178	177	177	175	177	172	171	175	171	171	171	171	170	170	172	152	183	172	177	175	172	172	172	174	174	149	176	163	170	180
5	KY859795 Dactylogyrus anchoratus	0.228504	0.228235	0.00421941	0		169	171	182	179	179	179	172	175	172	125	175	177	178	178	177	177	175	177	172	171	175	171	171	171	171	170	170	172	152	183	172	177	175	172	172	172	174	174	149	176	163	170	180
6	AJ564129 Dactylogyrus extensus	0.234742	0.238263	0.182015	0.183099	0.183496		171	211	207	207	207	194	196	187	131	188	193	188	188	189	189	187	188	191	189	188	187	187	187	186	187	185	188	159	195	182	187	185	188	188	188	190	189	158	183	180	196	210
7	MZ031072 Dactylogyrus falciformis	0.234597	0.236967	0.187229	0.185065	0.185265	0.179622		224	220	220	220	198	199	188	144	181	193	192	192	193	188	186	186	189	186	191	183	183	184	183	186	187	189	177	203	196	193	194	183	183	183	185	185	184	194	197	209	207
8	KY629333 Dactylogyrus marocanus	0.25939	0.262353	0.201105	0.201105	0.201105	0.228355	0.242424		4	4	4	226	230	218	171	217	228	228	228	227	223	223	228	224	218	225	217	217	218	218	219	218	217	191	233	221	234	230	227	227	227	229	226	200	232	217	229	227
9	MW218673 Dactylogyrus marocanus	0.255869	0.26	0.19779	0.19779	0.19779	0.224026	0.238095	0.00394089		0	0	222	226	214	170	213	224	224	224	223	219	219	224	220	214	221	213	213	214	214	215	214	213	187	229	217	230	226	223	223	223	225	222	196	228	213	225	227
10	MW218672 Dactylogyrus marocanus	0.255869	0.26	0.19779	0.19779	0.19779	0.224026	0.238095	0.00394089	0		0	222	226	214	170	213	224	224	224	223	219	219	224	220	214	221	213	213	214	214	215	214	213	187	229	217	230	226	223	223	223	225	222	196	228	213	225	227
11	MW218671 Dactylogyrus marocanus	0.255869	0.26	0.19779	0.19779	0.19779	0.224026	0.238095	0.00394089	0	0		222	226	214	170	213	224	224	224	223	219	219	224	220	214	221	213	213	214	214	215	214	213	187	229	217	230	226	223	223	223	225	222	196	228	213	225	227
12	KY201093 Dactylogyrus balkanicus	0.234286	0.235092	0.195726	0.193476	0.193694	0.216276	0.221229	0.246995	0.242623	0.242623	0.242623		6	52	35	76	78	82	82	81	78	75	82	83	74	67	64	64	64	64	64	64	64	56	91	75	90	90	81	81	81	83	84	81	102	112	110	221
13	MG792863 Dactylogyrus balkanicus	0.236842	0.237658	0.1991	0.19685	0.197072	0.218506	0.222346	0.251366	0.246995	0.246995	0.246995	0.00610376		50	33	76	74	78	78	77	73	71	78	79	70	63	61	61	61	61	61	61	63	53	88	74	87	87	85	85	85	87	88	83	103	115	109	218
14	MG792861 Dactylogyrus balkanicus	0.227325	0.226959	0.196388	0.194131	0.19435	0.209406	0.210999	0.239297	0.234907	0.234907	0.234907	0.0532242	0.0511771		7	67	71	70	70	69	66	65	73	73	66	63	62	62	60	60	62	56	63	60	86	71	78	76	80	80	80	82	83	83	100	115	95	211
15	MN974248 Dactylogyrus balkanicus	0.191424	0.193846	0.18649	0.183554	0.183554	0.192647	0.207493	0.238162	0.236769	0.236769	0.236769	0.0461133	0.0434783	0.00921053		58	56	57	57	56	52	51	57	58	52	53	52	52	53	53	53	52	56	56	72	59	62	63	69	69	69	69	69	71	82	95	76	171
16	KY629337 Dactylogyrus atlasensis	0.237209	0.242707	0.202286	0.2	0.200229	0.213152	0.205682	0.238462	0.234066	0.234066	0.234066	0.0786749	0.0786749	0.0695021	0.0766182		39	40	40	39	38	33	43	42	35	42	75	75	71	71	71	69	69	65	79	78	94	92	89	89	89	91	92	95	107	119	111	221
17	MN974250 Dactylogyrus ksibii	0.240506	0.244804	0.202489	0.200226	0.200453	0.216368	0.216854	0.25	0.245614	0.245614	0.245614	0.08	0.0758974	0.0729702	0.0738786	0.0403727		8	8	7	27	22	26	35	28	44	73	73	73	71	73	73	70	63	80	82	94	91	89	89	89	91	92	99	118	124	122	221
18	MN974251 Dactylogyrus ksibii	0.242808	0.245958	0.20362	0.201357	0.201586	0.210999	0.215973	0.25	0.245614	0.245614	0.245614	0.0841026	0.08	0.0719424	0.0751979	0.0414079	0.00817996		0	1	25	22	24	35	28	45	75	75	75	74	75	73	72	66	80	83	95	90	91	91	91	93	94	103	119	126	121	218
19	KX578027 Dactylogyrus sp.	0.241972	0.245109	0.202931	0.200676	0.200903	0.210291	0.215247	0.25	0.245614	0.245614	0.245614	0.0838446	0.0797546	0.0717213	0.0751979	0.0413223	0.00817996	0		1	25	22	24	35	28	45	75	75	75	74	75	73	72	66	80	83	95	90	91	91	91	93	94	103	119	126	121	218
20	MN974252 Dactylogyrus ksibii	0.243986	0.247126	0.201804	0.199549	0.199774	0.211409	0.216368	0.248904	0.244518	0.244518	0.244518	0.0828221	0.0787321	0.0706967	0.0738786	0.0402893	0.00715746	0.00102249	0.00101937		24	21	23	34	27	44	74	74	74	73	74	72	71	65	79	82	96	91	92	92	92	94	95	104	120	127	122	219
21	KX578026 Dactylogyrus varius	0.241972	0.24626	0.201804	0.199549	0.199774	0.211409	0.210762	0.244518	0.240132	0.240132	0.240132	0.0797546	0.0746421	0.067623	0.0686016	0.0392562	0.0276074	0.0255624	0.0254842	0.0244648		15	26	32	31	47	75	75	73	72	73	71	73	68	85	81	96	94	89	89	89	91	92	109	119	132	120	221
22	KX578025 Dactylogyrus benhoussai	0.244266	0.247411	0.199549	0.197294	0.197517	0.209172	0.20852	0.244518	0.240132	0.240132	0.240132	0.0766871	0.0725971	0.0665984	0.0672823	0.0340909	0.0224949	0.0224949	0.0224261	0.0214067	0.0152905		25	30	25	42	69	69	69	68	69	67	69	63	79	75	94	92	87	87	87	89	90	103	115	126	118	222
23	KX578023 Dactylogyrus scorpius	0.237385	0.243959	0.201804	0.199549	0.199774	0.210291	0.20852	0.25	0.245614	0.245614	0.245614	0.0838446	0.0797546	0.0747951	0.0751979	0.0444215	0.0265849	0.0245399	0.0244648	0.0234455	0.0265036	0.0254842		39	34	50	75	75	75	75	75	73	72	67	87	78	96	96	89	89	89	91	92	106	117	132	125	219
24	KX578024 Dactylogyrus falsiphallus	0.240826	0.248562	0.195946	0.193694	0.193912	0.213647	0.211883	0.245614	0.241228	0.241228	0.241228	0.0848671	0.0807771	0.0747951	0.0764163	0.0434333	0.0358607	0.0358607	0.0357508	0.0347293	0.0326864	0.0306435	0.0398366		20	47	75	75	75	74	75	75	74	69	77	82	99	99	91	91	91	93	94	102	117	124	122	222
25	MN974257 Dactylogyrus borjensis	0.237931	0.243368	0.19548	0.19322	0.193439	0.211883	0.208989	0.238773	0.234392	0.234392	0.234392	0.0758197	0.0717213	0.0677618	0.0685112	0.0362319	0.0286592	0.0286592	0.0286592	0.0276356	0.0317298	0.0255885	0.0348004	0.0204708		36	64	64	64	64	64	64	63	59	74	76	91	89	88	88	88	90	91	97	109	119	119	222
26	KY629332 Dactylogyrus fimbriphallus	0.241339	0.244496	0.200908	0.198638	0.198864	0.211474	0.215333	0.245902	0.24153	0.24153	0.24153	0.069001	0.0648816	0.0650826	0.0698287	0.0434783	0.0455487	0.0465839	0.0464396	0.0454076	0.0485036	0.0433437	0.0515996	0.0485036	0.0372285		60	60	56	56	56	56	57	53	67	79	89	87	82	82	82	84	85	94	105	119	118	217
27	MG792866 Dactylogyrus crivellius	0.2254	0.233065	0.194382	0.192135	0.192351	0.208705	0.204698	0.237678	0.233297	0.233297	0.233297	0.0654397	0.0623722	0.0635246	0.0685112	0.0778008	0.0750257	0.0770812	0.0768443	0.0758197	0.0768443	0.0706967	0.0768443	0.0767656	0.0657084	0.061792		0	8	8	10	14	20	19	83	72	82	80	77	77	77	79	80	86	107	114	110	207
28	MG792864 Dactylogyrus crivellius	0.2254	0.233065	0.194382	0.192135	0.192351	0.208705	0.204698	0.237678	0.233297	0.233297	0.233297	0.0654397	0.0623722	0.0635246	0.0685112	0.0778008	0.0750257	0.0770812	0.0768443	0.0758197	0.0768443	0.0706967	0.0768443	0.0767656	0.0657084	0.061792	0		8	8	10	14	20	19	83	72	82	80	77	77	77	79	80	86	107	114	110	207
29	MG792854 Dactylogyrus crivellius	0.229977	0.235362	0.194382	0.192135	0.192351	0.208705	0.205817	0.238773	0.234392	0.234392	0.234392	0.0654397	0.0623722	0.0614754	0.0698287	0.0736515	0.0750257	0.0770812	0.0768443	0.0758197	0.0747951	0.0706967	0.0768443	0.0767656	0.0657084	0.0576725	0.00815494	0.00815494		0	4	8	18	15	81	71	80	78	77	77	77	79	80	86	106	112	108	208
30	EF582617 Dactylogyrus crivellius	0.232477	0.237984	0.198394	0.196101	0.196101	0.211845	0.208904	0.240088	0.235683	0.235683	0.235683	0.0666667	0.0635417	0.0626305	0.0698287	0.0742678	0.0741127	0.0772443	0.0772443	0.0762004	0.0751566	0.0709812	0.0782881	0.0771637	0.0667362	0.0582121	0.00830737	0.00830737	0		4	8	18	15	81	71	80	78	77	77	77	79	80	86	106	112	107	208
31	KY629339 Dactylogyrus crivellius	0.229977	0.235362	0.193258	0.191011	0.191226	0.208705	0.208054	0.239869	0.235487	0.235487	0.235487	0.0654397	0.0623722	0.0635246	0.0698287	0.0736515	0.0750257	0.0770812	0.0768443	0.0758197	0.0747951	0.0706967	0.0768443	0.0767656	0.0657084	0.0576725	0.0101937	0.0101937	0.00407747	0.00415369		6	20	17	81	71	80	78	77	77	77	79	80	86	106	112	108	209
32	KY201094 Dactylogyrus crivellius	0.231121	0.23651	0.193258	0.191011	0.191226	0.206473	0.209172	0.238773	0.234392	0.234392	0.234392	0.0654397	0.0623722	0.057377	0.0685112	0.0715768	0.0750257	0.0750257	0.0747951	0.0737705	0.0727459	0.0686475	0.0747951	0.0767656	0.0657084	0.0576725	0.0142712	0.0142712	0.00815494	0.00830737	0.00611621		20	17	78	71	80	78	75	75	75	77	78	88	106	112	104	208
33	MG792862 Dactylogyrus crivellius	0.227689	0.233065	0.195506	0.193258	0.193476	0.209821	0.211409	0.237678	0.233297	0.233297	0.233297	0.0654397	0.0644172	0.0645492	0.0737813	0.0715768	0.0719424	0.0739979	0.0737705	0.0727459	0.0747951	0.0706967	0.0737705	0.0757421	0.0646817	0.0587024	0.0203874	0.0203874	0.0183486	0.0186916	0.0203874	0.0203874		6	80	66	77	75	76	76	76	78	79	86	107	110	110	205
34	MK434929 Dactylogyrus crivellius	0.20232	0.209573	0.193711	0.191195	0.191195	0.199248	0.21798	0.230676	0.225845	0.225845	0.225845	0.0636364	0.0602273	0.0683371	0.0737813	0.0741163	0.071754	0.0751708	0.0751708	0.0740319	0.0774487	0.071754	0.0763098	0.0784983	0.0671217	0.0600907	0.0215176	0.0215176	0.0169875	0.0169875	0.0192525	0.0192525	0.00679502		79	62	71	70	74	74	74	74	74	82	95	101	102	183
35	MN974258 Dactylogyrus draaensis	0.254879	0.259217	0.20904	0.20678	0.207014	0.218855	0.22809	0.255763	0.251372	0.251372	0.251372	0.0936214	0.090535	0.0886598	0.0953642	0.0821206	0.0822199	0.0822199	0.0822199	0.0811922	0.0873587	0.0811922	0.0894142	0.0791367	0.0759754	0.0694301	0.0853909	0.0853909	0.0833333	0.0846395	0.0833333	0.0802469	0.0823045	0.0900798		83	107	108	104	104	104	106	107	110	121	123	129	221
36	MG792946 Dactylogyrus soufii	0.233945	0.238205	0.195946	0.193694	0.193912	0.203125	0.219239	0.242059	0.237678	0.237678	0.237678	0.0767656	0.0757421	0.0728953	0.0780423	0.0809969	0.0842754	0.0853909	0.0851282	0.0841026	0.0830769	0.0769231	0.08	0.0841026	0.0781089	0.0815273	0.0738462	0.0738462	0.0728205	0.0741902	0.0728205	0.0728205	0.0676923	0.0706956	0.0856553		83	82	86	86	86	88	89	83	102	112	107	211
37	AJ564150 Dactylogyrus ramulosus	0.226177	0.231567	0.2	0.2	0.200453	0.209641	0.217098	0.257426	0.253025	0.253025	0.253025	0.0924025	0.0893224	0.0803296	0.0823373	0.0977131	0.0967078	0.0977366	0.0974359	0.0984615	0.0984615	0.0964103	0.0984615	0.101643	0.0936214	0.092228	0.0843621	0.0843621	0.0823045	0.0838574	0.0823045	0.0823045	0.0792181	0.0812357	0.110537	0.0854789		10	86	86	86	88	89	85	114	114	101	213
38	AJ564149 Dactylogyrus ramulosus	0.231917	0.235023	0.19774	0.19774	0.198188	0.207399	0.218223	0.253025	0.248625	0.248625	0.248625	0.0924025	0.0893224	0.0782698	0.0836653	0.0956341	0.0936214	0.0925926	0.0923077	0.0933333	0.0964103	0.094359	0.0984615	0.101643	0.0915638	0.0901554	0.0823045	0.0823045	0.0802469	0.081761	0.0802469	0.0802469	0.0771605	0.0800915	0.11157	0.084449	0.0102249		88	88	88	90	91	86	114	114	101	211
39	MG792906 Dactylogyrus fallax	0.226177	0.226959	0.196388	0.194131	0.19457	0.210526	0.205387	0.248904	0.244518	0.244518	0.244518	0.0829918	0.0870902	0.0823045	0.0915119	0.0926119	0.0917526	0.0938144	0.0935252	0.0945529	0.0914697	0.0894142	0.0914697	0.0935252	0.0906282	0.0848861	0.0791367	0.0791367	0.0791367	0.0806283	0.0791367	0.0770812	0.0781089	0.0845714	0.107438	0.0884774	0.0885685	0.0906282		0	0	2	3	91	108	117	105	210
40	MG792872 Dactylogyrus fallax	0.226177	0.226959	0.196388	0.194131	0.19457	0.210526	0.205387	0.248904	0.244518	0.244518	0.244518	0.0829918	0.0870902	0.0823045	0.0915119	0.0926119	0.0917526	0.0938144	0.0935252	0.0945529	0.0914697	0.0894142	0.0914697	0.0935252	0.0906282	0.0848861	0.0791367	0.0791367	0.0791367	0.0806283	0.0791367	0.0770812	0.0781089	0.0845714	0.107438	0.0884774	0.0885685	0.0906282	0		0	2	3	91	108	117	105	210
41	AJ564132 Dactylogyrus fallax	0.226177	0.226959	0.196388	0.194131	0.19457	0.210526	0.205387	0.248904	0.244518	0.244518	0.244518	0.0829918	0.0870902	0.0823045	0.0915119	0.0926119	0.0917526	0.0938144	0.0935252	0.0945529	0.0914697	0.0894142	0.0914697	0.0935252	0.0906282	0.0848861	0.0791367	0.0791367	0.0791367	0.0806283	0.0791367	0.0770812	0.0781089	0.0845714	0.107438	0.0884774	0.0885685	0.0906282	0	0		2	3	91	108	117	105	210
42	KY629341 Dactylogyrus fallax	0.228473	0.229263	0.198646	0.196388	0.196833	0.212766	0.207632	0.251096	0.246711	0.246711	0.246711	0.085041	0.0891393	0.0843621	0.0915119	0.094693	0.0938144	0.0958763	0.0955807	0.0966084	0.0935252	0.0914697	0.0935252	0.0955807	0.092688	0.0869565	0.0811922	0.0811922	0.0811922	0.0827225	0.0811922	0.0791367	0.0801644	0.0845714	0.109504	0.090535	0.0906282	0.092688	0.00204082	0.00204082	0.00204082		5	93	110	119	107	210
43	AJ564131 Dactylogyrus fallax	0.229621	0.230415	0.198646	0.196388	0.196833	0.211646	0.207632	0.247807	0.243421	0.243421	0.243421	0.0860656	0.0901639	0.0853909	0.0915119	0.0957336	0.0948454	0.0969072	0.0966084	0.0976362	0.0945529	0.0924974	0.0945529	0.0966084	0.0937178	0.0879917	0.0822199	0.0822199	0.0822199	0.0837696	0.0822199	0.0801644	0.0811922	0.0845714	0.110537	0.0915638	0.0916581	0.0937178	0.00306122	0.00306122	0.00306122	0.00510204		91	111	120	108	209
44	OM108563 Dactylogyrus cf. parvicirrus	0.210918	0.217933	0.180606	0.180606	0.180606	0.190591	0.217494	0.23175	0.227115	0.227115	0.227115	0.089011	0.0912088	0.0916115	0.0940397	0.104857	0.109151	0.113561	0.113561	0.114664	0.120176	0.113561	0.116869	0.112459	0.106828	0.10341	0.0948181	0.0948181	0.0948181	0.0948181	0.0948181	0.0970232	0.0948181	0.0936073	0.121413	0.0916115	0.0940265	0.0951327	0.100331	0.100331	0.100331	0.102536	0.100331		70	70	105	199
45	OM108566 Dactylogyrus flagristylus	0.243619	0.246799	0.201835	0.201835	0.201835	0.207955	0.220705	0.255788	0.251378	0.251378	0.251378	0.10625	0.107292	0.104603	0.109188	0.11275	0.123302	0.124347	0.124347	0.125392	0.124347	0.120167	0.122257	0.122257	0.113779	0.110178	0.111808	0.111808	0.110763	0.111462	0.110763	0.110763	0.111808	0.108945	0.126569	0.106695	0.119122	0.119122	0.112735	0.112735	0.112735	0.114823	0.115866	0.0769231		97	120	222
46	OM108567 Dactylogyrus cheloideus	0.242389	0.242068	0.189315	0.189315	0.189315	0.207135	0.22722	0.239779	0.235359	0.235359	0.235359	0.118019	0.12118	0.121693	0.126667	0.125926	0.131078	0.133192	0.133192	0.134249	0.139535	0.133192	0.139535	0.131078	0.12566	0.125527	0.120507	0.120507	0.118393	0.118393	0.118393	0.118393	0.116279	0.115959	0.130159	0.118519	0.120507	0.120507	0.123548	0.123548	0.123548	0.12566	0.126716	0.0771775	0.101571		131	222
47	AJ564147 Dactylogyrus propinquus	0.23777	0.232877	0.192609	0.19037	0.190797	0.216097	0.230176	0.246767	0.242457	0.242457	0.242457	0.11213	0.111224	0.0973361	0.100264	0.114788	0.125	0.123975	0.123596	0.124617	0.122574	0.120531	0.127681	0.124617	0.121801	0.121399	0.11259	0.11259	0.110542	0.111575	0.110542	0.106448	0.11259	0.116041	0.132444	0.109519	0.103484	0.103484	0.107362	0.107362	0.107362	0.109407	0.110429	0.114754	0.124481	0.137895		228
48	ON391042 Dactylogyrus matlopong	0.29635	0.308931	0.273414	0.271903	0.271903	0.311573	0.307122	0.32475	0.32475	0.32475	0.32475	0.30274	0.29863	0.290634	0.26227	0.303571	0.30274	0.29904	0.29904	0.300412	0.303155	0.304527	0.300412	0.304527	0.30411	0.296448	0.284341	0.284341	0.285714	0.285714	0.287088	0.285714	0.281593	0.262554	0.304408	0.289438	0.292181	0.289438	0.289256	0.289256	0.289256	0.289256	0.287879	0.28592	0.304945	0.30411	0.307692
49	KY629336 Dactylogyrus kulindrii	0.25315	0.264064	0.241223	0.241223	0.241223	0.271413	0.27475	0.277356	0.27519	0.27519	0.27519	0.251384	0.249169	0.246941	0.242637	0.247503	0.250277	0.247228	0.247228	0.248337	0.247228	0.24612	0.249446	0.251663	0.249169	0.250829	0.243063	0.243063	0.241953	0.241953	0.241953	0.240844	0.239734	0.227437	0.256952	0.240576	0.24612	0.241685	0.246941	0.246941	0.246941	0.249166	0.248053	0.236597	0.251111	0.246941	0.257112	0.109661
50	KY629334 Dactylogyrus volutus	0.255919	0.266667	0.239421	0.239421	0.238839	0.269147	0.269441	0.276709	0.274573	0.274573	0.274573	0.247546	0.245365	0.24425	0.242637	0.245077	0.247546	0.244541	0.244541	0.245633	0.244541	0.24345	0.245633	0.248908	0.245365	0.247008	0.238251	0.238251	0.237158	0.237624	0.238251	0.237158	0.234973	0.223827	0.253012	0.235808	0.242094	0.238822	0.242888	0.242888	0.242888	0.245077	0.243982	0.23865	0.247797	0.247241	0.254037	0.0954248
51	KY629335 Dactylogyrus zatensis	0.260674	0.27027	0.247503	0.247503	0.246941	0.27699	0.267467	0.28541	0.28328	0.28328	0.28328	0.248913	0.245652	0.24345	0.232819	0.244275	0.247826	0.244831	0.244831	0.245919	0.244831	0.244831	0.245919	0.249184	0.245652	0.248373	0.236383	0.236383	0.237473	0.237418	0.238562	0.237473	0.235294	0.220359	0.252183	0.237214	0.246739	0.243478	0.238822	0.238822	0.238822	0.241003	0.239913	0.236111	0.247536	0.251372	0.257511	0.0900783
52	MH400167 Diplectanum aequans	0.331695	0.339066	0.335758	0.333333	0.333333	0.361677	0.362319	0.356364	0.352727	0.352727	0.352727	0.341831	0.344148	0.334109	0.321212	0.341951	0.344907	0.339513	0.339513	0.340672	0.344148	0.345307	0.34299	0.336427	0.338355	0.341121	0.329849	0.329849	0.33101	0.33216	0.33101	0.332172	0.335656	0.320972	0.348432	0.336037	0.333333	0.333333	0.32596	0.32596	0.32596	0.327125	0.32596	0.324723	0.34186	0.339977	0.34023	0.371088
[truncated: 4 more columns]
