# Supplementary material for: Multifaceted taxonomy of two Dactylogyrus species on Enteromius paludinosus: Integrating light microscopy, scanning electron microscopy and molecular approaches
Source: Parasite. 2025 Jan 30;32:5. doi: 10.1051/parasite/2024077 (PMC11784097; doi:10.1051/parasite/2024077)
Supplement: Supplementary file 2 — Supplementary Table S2: Uncorrected pairwise-distances (%, below the diagonal) and base pair (bp, above the diagonal) differences of Dactylogyrus species included in the 28S rDNA analyses. Intraspecific variation is indicated in shaded cells. Supplementary Table S3: Uncorrected pairwise-distances (%, below the diagonal) and base pair (bp, above the diagonal) differences of Dactylogyrus species included in the 18S-ITS1-5.8S rDNA analyses. Intraspecific variation is indicated in shaded cells. Supplementary Table S4: Uncorrected pairwise-distances (%, below the diagonal) and base pair (bp, above the diagonal) differences of Dactylogyrus dominici Mashego, 1983 and Dactylogyrus teresae Mashego, 1983 based on the CO1 mtDNA analyses. Intraspecific variation is indicated in shaded cells. [file parasite-32-5-s2.zip › parasite240007-2-olm/Supplementary Table S4.xls]

## Sheet: MatrixOutput
Supplementary Table S4: Uncorrected pairwise-distances (%, below the diagonal) and base pair (bp, above the diagonal) differences of Dactylogyrus dominici Mashego, 1983 and Dactylogyrus teresae Mashego, 1983 based on the CO1 mtDNA analyses. Intraspecific variation is indicated in shaded cells.
	Dactylogyrus species	1	2	3	4	5	6	7
1	D. dominici 1		2	180	158	158	162	158
2	D. dominici 2	0.00168067		180	158	158	162	158
3	D. teresae 1	0.151261	0.151261		26	26	21	24
4	D. teresae 2	0.135739	0.135739	0.0223368		0	9	4
5	D. teresae 3	0.135739	0.135739	0.0223368	0		9	4
6	D. teresae 4	0.139175	0.139175	0.0180412	0.00773196	0.00773196		9
7	D. teresae 5	0.135739	0.135739	0.0206186	0.00343643	0.00343643	0.00773196
